# Supplementary material for: Factors influencing the relationship between cochlear health measures and speech recognition in cochlear implant users
Source: Front Integr Neurosci. 2023 May 12;17:1125712. doi: 10.3389/fnint.2023.1125712 (PMC10213548; doi:10.3389/fnint.2023.1125712)
Supplement: Supplementary file 2 [file Table_2.xlsx]

## Sheet: Sheet1
Subject Num-Ear	Number of Electrodes with accepted AGF for both IPGs
	FMA	FMC	AP
2R	11	11	11
4R	10	8	9
5R	4	4	5
6R	9	6	10
7R	7	9	9
8R	7	7	8
10R	10	2	9
11R	5	5	7
12R	11	11	11
13R	7	5	7
14R	8	7	10
16R	12	11	12
2L	11	11	11
4L	2	3	4
5L	4	4	4
6L	7	7	7
8L	9	9	9
9L	10	10	10
10L	3	2	3
11L	3	3	4
12L	11	11	11
13L	5	5	9
14L	12	7	12
16L	12	12	12
